# Supplementary material for: Transepidermal water loss rises before food anaphylaxis and predicts food challenge outcomes
Source: J Clin Invest. 2023 Aug 15;133(16):e168965. doi: 10.1172/JCI168965 (PMC10425212; doi:10.1172/JCI168965)
Supplement: Supporting data values [file jci-133-168965-s028.xlsx]

## Sheet: 1A
Arm	Neck	Back
10.78	11.99	13.09
10.88	8.91	10.18
13.36	10.9	12.94
8.59	9.96	13.23
9.91	12.11	10.34
8.74	12.32	6.02
7.42	7.89	7.73
10.88	8.91	10.18
11.28	12.91	14.8
6.39	7.25	10.2

## Sheet: 1B
Arm	Neck	Back
-2.15	0.67	-3.63
-0.75	1.76	-3.55
-1.04	-0.09	0.89
-1.47	0.5	-0.89
-0.76	1.51	0.58
-0.7	-0.1	0.29
-0.75	1.76	-3.55
0.6	-0.66	-4.11
-0.46	2.94	-0.62

## Sheet: 1C
Age (years)	All participants
11	8.19667
16	5.61532
9	4.91637
14	7.94333
14	6.78667
2	6.63416
14	10.84
3	7.05641
8	8.22333
11	8.87667
2	7.97873
13	13.36
18	6.3219
2	8.89334
2	12.8005
27	6.6901
8	5.04649
2	11.8233
35	6.22286
12	6.22286
4	12.67
6	12.8201
10	9.73862
6	11.2767
13	8.145
6	11.5008
8	9.5714
4	18.1882
2	8.50062
8	5.99996
3	12.4866
3	9.15215
3	11.5936
3	9.43444
15	6.60199
4	11.47
2	10.2898
4	11.4396
1	9.95667
8	6.8331
12	11.35
5	7.50667
3	9.32941
6	11.7783
15	5.65588
8	8.76802
3	10.7167
2	6.84305
13	9.41
17	6.46
5	9.28716
14	6.38667
3	9.15333
33	9.47312
3	7.81291
2	8.25218
2	12.8918
2	8.938
3	10.7201
9	7.92
7	7.41667
6	10.8767
6	9.91333
6	14.7707
14	10.0433
5	13.5273
3	9.6842
2	9.47147
23	10.4107
5	7.32891
18	7.16
3	10.6458
6	15.11
6	9.67376
3	15.8538
4	18.6908
15	5.98838
11	16.2036
6	8.86407
11	8.635
5	9.95894
14	9.59
8	11.2
11	9.51574
8	6.84074
10	11.21
2	8.54375
5	14.0991
12	9.37098
2	6.24954
2	13.1446
3	9.39667
4	18.436
12	9.62893
3	11.4996
2	12.1086
14	8.18
6	11.4662
8	13.1801
19	13.0983
14	20.9467
18	11.1593
14	12.8226
5	17.9769
1	14.6536
23	15.0727
15	21.4165

## Sheet: 1D
Male	Female
8.19667	5.61532
4.91637	7.94333
7.05641	6.78667
8.22333	6.63416
8.87667	10.84
13.36	7.97873
8.89334	6.3219
12.8005	6.6901
11.8233	5.04649
6.22286	6.22286
12.67	11.2767
12.8201	8.145
9.73862	11.5008
18.1882	9.5714
8.50062	12.4866
5.99996	9.15215
11.5936	9.43444
6.60199	11.4396
11.47	9.95667
10.2898	7.50667
6.8331	9.32941
11.35	9.41
11.7783	9.47312
5.65588	7.81291
8.76802	12.8918
10.7167	7.41667
6.84305	10.8767
6.46	9.6842
9.28716	10.4107
6.38667	7.32891
9.15333	7.16
8.25218	15.11
8.938	15.8538
10.7201	8.86407
7.92	6.84074
9.91333	6.24954
14.7707	18.436
10.0433	8.18
13.5273	11.4662
9.47147	13.1801
10.6458	13.0983
9.67376	20.9467
18.6908
5.98838
16.2036
8.635
9.95894
9.59
11.2
9.51574
11.21
8.54375
14.0991
9.37098
13.1446
9.39667
9.62893
11.4996
12.1086
11.1593
12.8226
17.9769
14.6536
15.0727
21.4165

## Sheet: 1E
White	Black or African American	Asian	Multiracial	Other
8.19667	7.97873	8.89334	4.91637	7.05641
5.61532	12.67	6.22286	7.92	6.22286
7.94333	10.2898	11.2767	6.24954	10.7167
6.78667	6.38667	6.46	17.9769	10.6458
6.63416	8.25218	10.7201		15.11
10.84	6.84074	8.86407		16.2036
8.22333		9.51574		9.59
8.87667		9.37098		20.9467
13.36		11.4662
6.3219
12.8005
6.6901
5.04649
12.8201
9.73862
8.145
11.5008
9.5714
18.1882
8.50062
5.99996
12.4866
9.15215
11.5936
9.43444
6.60199
11.47
11.4396
9.95667
6.8331
11.35
7.50667
9.32941
11.7783
5.65588
8.76802
6.84305
9.41
9.28716
9.15333
9.47312
7.81291
12.8918
8.938
7.41667
10.8767
9.91333
14.7707
10.0433
13.5273
9.6842
9.47147
10.4107
7.32891
7.16
9.67376
15.8538
18.6908
5.98838
8.635
9.95894
11.2
11.21
8.54375
14.0991
13.1446
9.39667
18.436
9.62893
11.4996
12.1086
8.18
13.1801
13.0983
11.1593
12.8226
14.6536
15.0727
21.4165

## Sheet: 1F
Not Hispanic or Latino	Hispanic or Latino
8.19667	7.05641
5.61532	6.22286
4.91637	9.95667
7.94333	10.7167
6.78667	10.6458
6.63416	12.8226
10.84
8.22333
8.87667
7.97873
13.36
6.3219
8.89334
12.8005
6.6901
5.04649
11.8233
6.22286
12.67
12.8201
9.73862
11.2767
8.145
11.5008
9.5714
18.1882
8.50062
5.99996
12.4866
9.15215
11.5936
9.43444
6.60199
11.47
10.2898
11.4396
6.8331
11.35
7.50667
9.32941
11.7783
5.65588
8.76802
6.84305
9.41
6.46
9.28716
6.38667
9.15333
9.47312
7.81291
8.25218
12.8918
8.938
10.7201
7.92
7.41667
10.8767
9.91333
14.7707
10.0433
13.5273
9.6842
9.47147
10.4107
7.32891
7.16
15.11
9.67376
15.8538
18.6908
5.98838
8.86407
8.635
9.95894
9.59
11.2
9.51574
11.21
8.54375
14.0991
9.37098
6.24954
13.1446
9.39667
18.436
9.62893
11.4996
12.1086
8.18
11.4662
13.1801
13.0983
20.9467
11.1593
17.9769
14.6536
15.0727
21.4165

## Sheet: 1G
BMI	Baseline TEWL
17.1834	8.19667
32.1094	5.61532
16.3664	4.91637
24.2667	7.94333
24.2667	6.78667
14.505	6.63416
24.2667	10.84
19.0817	7.05641
15.2966	8.22333
17.1834	8.87667
15.4079	7.97873
14.5893	13.36
27.2	6.3219
16.7649	8.89334
17.0503	12.8005
31.8522	6.6901
16.2591	5.04649
21.3384	11.8233
22.9297	6.22286
25.5102	6.22286
18.1537	12.67
15.7349	12.8201
17.7342	9.73862
14.8335	11.2767
22.8879	8.145
16.5496	11.5008
17.9877	9.5714
17.1769	18.1882
16.3993	8.50062
23.498	5.99996
16.1511	12.4866
17.343	9.15215
21.1876	11.5936
15.4773	9.43444
28.9306	6.60199
16.0717	11.47
20.5631	10.2898
19.5089	11.4396
17.3153	9.95667
23.498	6.8331
16.3869	11.35
17.2122	7.50667
14.4336	9.32941
16.2037	11.7783
30.4498	5.65588
18.1452	8.76802
19.0817	10.7167
19.3271	6.84305
22.8879	9.41
25.1025	6.46
17.193	9.28716
32.1217	6.38667
18.6192	9.15333
24.8489	9.47312
15.3592	7.81291
15.3667	8.25218
20.9142	12.8918
16.0751	8.938
16.8628	10.7201
23.3535	7.92
16.4497	7.41667
17.9443	10.8767
19.4028	9.91333
14.2371	14.7707
18.3687	10.0433
14.2055	13.5273
15.5125	9.6842
18.0849	9.47147
28.3733	10.4107
17.1327	7.32891
21.1728	7.16
19.0817	10.6458
14.2677	15.11
14.9846	9.67376
17.2924	15.8538
16.0964	18.6908
31.689	5.98838
22.2062	16.2036
16.246	8.86407
17.1834	8.635
17.1724	9.95894
21.7431	9.59
15.4827	11.2
18.9252	9.51574
22.32	6.84074
14.5562	11.21
13.6705	8.54375
15.262	14.0991
19.4667	9.37098
18.125	6.24954
18.3697	13.1446
16.0925	9.39667
18.3341	18.436
20.4082	9.62893
16.347	11.4996
20.5875	12.1086
24.2667	8.18
16.246	11.4662
21.2652	13.1801
46.9727	13.0983
17.0089	20.9467
22.5255	11.1593
18.2867	12.8226
17.7469	17.9769
19.7684	14.6536
22.789	15.0727
18.0076	21.4165

## Sheet: 1H
No AD	AD
8.19667	5.61532
7.94333	4.91637
6.78667	6.63416
10.84	7.05641
8.87667	8.22333
7.97873	6.3219
13.36	12.8005
8.89334	6.6901
6.22286	5.04649
9.73862	11.8233
11.2767	6.22286
8.145	12.67
8.50062	12.8201
9.43444	11.5008
11.4396	9.5714
9.95667	18.1882
7.50667	5.99996
9.41	12.4866
6.46	9.15215
6.38667	11.5936
9.47312	6.60199
8.25218	11.47
14.7707	10.2898
10.0433	6.8331
9.6842	11.35
9.47147	9.32941
7.16	11.7783
15.8538	5.65588
16.2036	8.76802
8.635	10.7167
9.51574	6.84305
14.0991	9.28716
9.62893	9.15333
8.18	7.81291
13.1801	12.8918
11.1593	8.938
17.9769	10.7201
15.0727	7.92
	7.41667
	10.8767
	9.91333
	13.5273
	10.4107
	7.32891
	10.6458
	15.11
	9.67376
	18.6908
	5.98838
	8.86407
	9.95894
	9.59
	11.2
	6.84074
	11.21
	8.54375
	9.37098
	6.24954
	13.1446
	9.39667
	18.436
	11.4996
	12.1086
	11.4662
	13.0983
	20.9467
	12.8226
	14.6536
	21.4165

## Sheet: 2A
Nonreactors	Reactors
-0.44333	2.28
-1.96667	0.58
-1.12333	10.2033
-0.91667	2.93667
-0.46	1.86573
-2.99333	3.63667
-0.44408	3.29
0.758386	2.01667
-1.0486	2.64
0.4751	2.93995
-0.96687	3.76891
-0.33756	2.14282
-0.285	1.02441
-0.33618	1.71222
0.236071
-2.24467
-0.43667
-1.59
-0.18
-1.63333
-0.07667
-0.36
-3.77333
-1.22333
-0.67333
-0.16333
-0.18
-0.76
-2.62667
-0.7
-0.75
0.606667
-0.51688
-2.16961
0.106246
-3.39622
-1.27465
-1.77819
-0.23943
0.140691
-2.26593
0.690358
0.7828
0.447679
0.7828
-1.09504
-0.48453
-0.41893
-0.52741
-0.14854
-2.0047
-1.10099
-5.04837
-2.92208
-1.94276
-5.06127
-2.34406
1.21014
-2.81795
-1.2951
0.416113
-0.80506

## Sheet: 2B
Nonreactors	Reactors
-0.44333	2.28
-1.96667	0.58
-1.12333	10.2033
-0.91667	2.93667
-0.46	3.63667
-2.99333	3.29
-0.44408	2.64
0.758386	2.93995
-1.0486	3.76891
0.4751	2.14282
-0.96687
-0.33756
-0.285
-0.33618
0.236071
-2.24467
-0.43667
-1.59
-0.18
-1.63333
-0.07667
-0.36
-3.77333
-1.22333
-0.67333
-0.16333
-0.18
-0.76
-2.62667
-0.7
-0.75
0.606667
-0.51688
-2.16961
0.106246
-3.39622
-1.27465
-1.77819
-0.23943
0.140691
-2.26593
0.690358
0.7828
0.447679
0.7828
-1.09504
-0.48453
-0.41893
-0.52741
-0.14854
-2.0047
-1.10099
-5.04837
-2.92208
-1.94276
-5.06127
-2.34406
1.21014
-2.81795
-1.2951
0.416113
-0.80506

[truncated: 25 more sheets: 2C, 2D, 2E, 2F, 2G, 3A, 3B, 3C, 3D, 4, 5, 6A, 6B, 6C, 6D, 6E, 7A, 7B, 7C, 7D …]
